# Supplementary material for: An Influenza A virus can evolve to use human ANP32E through altering polymerase dimerization
Source: Nat Commun. 2023 Oct 10;14:6135. doi: 10.1038/s41467-023-41308-4 (PMC10564888; doi:10.1038/s41467-023-41308-4)
Supplement: Supplementary file 4 — Source Data [file 41467_2023_41308_MOESM4_ESM.xlsx]

## Sheet: Figure 1a
Figure 1a
		Control cells			DKO cells
	hrs	Well 1	Well 2	Well 3	Well 1	Well 2	Well 3
	24	490000	550000	450000	1	1	1
	48	1800000	1900000	2350000	50	1	1

## Sheet: Figure 1b
Figure 1b
	Unpassaged			Treatment 1			Treatment 2			Treatment 3			Treatment 1			Treatment 2			Treatment 3
	Well 1	Well 2	Well 3	Well 1	Well 2	Well 3	Well 1	Well 2	Well 3	Well 1	Well 2	Well 3	Well 1	Well 2	Well 3	Well 1	Well 2	Well 3	Well 1	Well 2	Well 3
DKO cells	1	1	10	3000000	1700000	2400000	300000	1300000	300000	1000000	900000	1000000	1	1	1	1	1	1	1	1	1
Control cells	1300000	1300000	1900000	600000	600000	900000	1100000	500000	1000000	500000	800000	700000	700000	800000	600000	1200000	1100000	1000000	400000	600000	600000

## Sheet: Figure 1d
Figure 1d
		MDCK + Tky05 WT			MDCK + Tky05 PB1-K577E + PA-Q556R
	hrs	Well 1	Well 2	Well 3	Well 1	Well 2	Well 3
	8	2000	1000	1000	4000	1000	5000
	16	1700000	1600000	1500000	2500000	2900000	2000000
	24	60000000	50000000	60000000	100000000	80000000	70000000
	48	50000000	50000000	40000000	70000000	80000000	110000000
	72	10000000	20000000	60000000	12000000	17000000	10000000

## Sheet: Figure 1e
Figure 1e
		eHAP + Tky05 WT			eHAP + Tky05 PB1-K577E + PA-Q556R			eHAP DKO + Tky05 WT			eHAP DKO + Tky05 PB1-K577E + PA-Q556R
	hrs	Well 1	Well 2	Well 3	Well 1	Well 2	Well 3	Well 1	Well 2	Well 3	Well 1	Well 2	Well 3
	8	100	100	100	2000	2000	600	1	1	1	1	200	1
	16	80000	300000	100000	50000	70000	20000	1	1	1	20000	9000	7000
	24	400000	200000	4000000	1000000	700000	200000	1	1	1	80000	30000	80000
	48	1000000	3000000	600000	2000000	500000	600000	1	1	1	2000000	800000	2000000
	72	10000000	20000000	700000	300000	500000	400000	4000	6000	8000	700000	1000000	1000000

## Sheet: Supplementary Fig 1
Supplementary Figure 1
	Passage	DKO 1	DKO 2	DKO 3	Control 1	Control 2	Control 3
	1	2300	270	140	20000	13000	22000
	2	900000	80000	120000	16000	16000	16000
	3	50000	300000	230000	11000	18000	19000
	4	210000	520000	440000	21000	15000	23000

## Sheet: Figure 2a
Figure 2a
		Tky WT - ANP32			Tky WT + HuANP32B 1:2			Tky K557E+Q556R - ANP32			Tky K557E+Q556R + HuANP32B 1:2			Tky K557E+Q556R + HuANP32E 1:2			Tky K557E - ANP32			Tky K557E + HuANP32B 1:2			Tky K557E + HuANP32E 1:2			Tky Q556R - ANP32			Tky Q556R + HuANP32B 1:2			Tky Q556R + HuANP32E 1:2
		Well 1	Well 2	Well 3	Well 1	Well 2	Well 3	Well 1	Well 2	Well 3	Well 1	Well 2	Well 3	Well 1	Well 2	Well 3	Well 1	Well 2	Well 3	Well 1	Well 2	Well 3	Well 1	Well 2	Well 3	Well 1	Well 2	Well 3	Well 1	Well 2	Well 3	Well 1	Well 2	Well 3
	Firefly:Renilla	0	0	0	0.09	0.097	0.104	0.033	0.04	0.039	2.037	2.18	2.124	0.163	0.186	0.179	0.003	0.004	0.004	1.69	1.793	1.763	0.014	0.017	0.017	0	0	0	0.194	0.188	0.193	0.001	0.001	0
anti-PB2								anti-PB1									anti-PA
anti-tubulin
								75 kDa							green = PB1		75 kDa							green = PA
75 kDa						green = PB2
								50 k Da							red = tubulin		50 k Da							red = tubulin
50 k Da						red = tubulin

## Sheet: Figure 2b
Figure 2b
		Tky WT -ANP32			+ HuANP32B 1:1			+ HuANP32B 1:2			+ HuANP32B 1:4			+ ChANP32B 1:1			+ ChANP32B 1:2			+ ChANP32B 1:4			+ HuANP32E 1:1			+ HuANP32E 1:2			+ HuANP32E 1:4			Tky mut -ANP32			+ HuANP32B 1:1			+ HuANP32B 1:2			+ HuANP32B 1:4			+ ChANP32B 1:1			+ ChANP32B 1:2
		Well 1	Well 2	Well 3	Well 1	Well 2	Well 3	Well 1	Well 2	Well 3	Well 1	Well 2	Well 3	Well 1	Well 2	Well 3	Well 1	Well 2	Well 3	Well 1	Well 2	Well 3	Well 1	Well 2	Well 3	Well 1	Well 2	Well 3	Well 1	Well 2	Well 3	Well 1	Well 2	Well 3	Well 1	Well 2	Well 3	Well 1	Well 2	Well 3	Well 1	Well 2	Well 3	Well 1	Well 2	Well 3	Well 1	Well 2	Well 3
	Firefly:Renilla	0	0	0	0.167	0.195	0.163	0.173	0.193	0.199	0.159	0.161	0.16	0	0	0	0	0	0.001	0	0	0	0	0	0	0	0	0	0	0	0	0.096	0.105	0.089	2.37	2.475	2.798	2.266	2.507	2.444	2.355	2.143	1.919	0.065	0.07	0.072	0.053	0.059	0.039
	Tky WT										Tky WT
	150 kDa								anti-vinculin
	100 kDa								anti-PB2
												25 kDa									anti-FLAG
	PB1-K577E + PA-Q556R										PB1-K577E + PA-Q556R
	150 kDa
	100 kDa																				anti-FLAG
												25 kDa
[truncated: 12 more columns]

## Sheet: Figure 2c
Figure 2b
		WT + HuANP32E 1:2			K557E+Q556R + HuANP32E 1:2			Tky K557E + HuANP32E 1:2			Tky Q556R + HuANP32E 1:2
		Well 1	Well 2	Well 3	Well 1	Well 2	Well 3	Well 1	Well 2	Well 3	Well 1	Well 2	Well 3
	Firefly:Renilla	0	0	0	0.117	0.143	0.13	0.028	0.02	0.039	0.002	0.007	0.003
	50 kDa							anti-tubulin
	37 kDa
								anti-FLAG

## Sheet: Supplementary Fig 2
Supplementary Figure 2
		40ng WT	80ng WT	120ng WT	160ng WT	200ng WT	240ng WT	40ng K577E	-PB1
	Well 1	0.000887	0.001764	0.001125	0.001321	0.001995	0.002396	0.017278	0.00289
	Well 2	0.002066	0.001765	0.001096	0.001238	0.001903	0.001843	0.016254	0.003334
	Well 3	0.001389	0.001569	0.001286	0.001425	0.002073	0.00234	0.013955	0.001216
	100 kDa
	75 kDa						anti-PB1
															anti-vinculin
									100 kDa

## Sheet: Figure 3a
Figure 3a
						Lane 1	Ladder
						Lane 2	DKO genomic DNA
	3.0 kbp					Lane 3	TKO negative control genomic DNA
						Lane 4	TKO ANP32E genomic DNA
						Lane 5
	1.0 kbp

[truncated: 12 more sheets: Figure 3b, Figure 3c, Figure 3d, Figure 4b, Figure 4d, Figure 5c, Figure 5d, Supplementary Fig 4, Figure 6, Figure 7a, Figure 7b, Figure 7c]
